# Supplementary material for: A PITX2–HTR1B pathway regulates the asymmetric development of female gonads in chickens
Source: PNAS Nexus. 2023 Jun 19;2(6):pgad202. doi: 10.1093/pnasnexus/pgad202 (PMC10304771; doi:10.1093/pnasnexus/pgad202)
Supplement: pgad202_Supplementary_Data [file pgad202_supplementary_data.zip]

Archive with 2 entries (2 files):
- PNASNEXUS-PNASNEXUS-2022-01017R-s01.docx
- PNASNEXUS-PNASNEXUS-2022-01017R-s02.docx
